# Supplementary material for: Impact of food insecurity on cognitive health in older adults: insights from the NHANES 2011–2014 data
Source: Front Nutr. 2024 Jul 3;11:1421970. doi: 10.3389/fnut.2024.1421970 (PMC11252057; doi:10.3389/fnut.2024.1421970)
Supplement: Supplementary Table 1 — Linear regression analysis to identify variables that modify the correlation between food insecurity and cognitive function. [file Table_1.XLSX]

## Sheet: Sheet1
Subgroup	IRT β(95%CI) P value		P for interaction	DRT β(95%CI) P value		P for interaction	AFT β(95%CI) P value		P for interaction	DSST β(95%CI) P value		P for interaction
	Food security	Food insecurity		Food security	Food insecurity		Food security	Food insecurity		Food security	Food insecurity
Age			0.583			0.0893			0.7479			0.143
＜70	Ref	-0.90 (-1.61, -0.20) 0.0124		Ref	-0.05 (-0.43, 0.32) 0.7860		Ref	-0.07 (-1.01, 0.87) 0.8850		Ref	-1.43 (-3.73, 0.87) 0.2234
≥70	Ref	-0.52 (-1.62, 0.58) 0.3568		Ref	-0.62 (-1.19, -0.04) 0.0366		Ref	-0.32 (-1.54, 0.89) 0.6038		Ref	-4.08 (-7.27, -0.88) 0.0126
Gender			0.4989			0.5175			0.127			0.1756
Male	Ref	-1.19 (-2.07, -0.31) 0.0081		Ref	-0.23 (-0.70, 0.24) 0.3375		Ref	0.35 (-0.80, 1.51) 0.5465		Ref	-5.43 (-7.99, -2.88) <0.0001
Female	Ref	-0.77 (-1.60, 0.07) 0.0718		Ref	-0.44 (-0.87, -0.02) 0.0419		Ref	-0.80 (-1.75, 0.15) 0.0985		Ref	-2.88 (-5.46, -0.31) 0.0284
CVD			0.3694			0.666			0.1119			0.8369
Yes	Ref	-1.31 (-2.39, -0.23) 0.0177		Ref	-0.44 (-0.99, 0.12) 0.1238		Ref	0.54 (-0.75, 1.83) 0.4143		Ref	-3.41 (-6.56, -0.26) 0.0340
No	Ref	-0.73 (-1.46, -0.00) 0.0494		Ref	-0.29 (-0.67, 0.09) 0.1357		Ref	-0.72 (-1.61, 0.18) 0.1153		Ref	-3.81 (-6.05, -1.58) 0.0008
BMI			0.8511			0.2217			0.6401			0.613
≤18.5	Ref	5.27 (-0.84, 11.38) 0.1045		Ref	0.86 (-1.52, 3.23) 0.4861		Ref	6.59 (0.87, 12.31) 0.0336		Ref	7.39 (-11.35, 26.14) 0.4475
18.5＜BMI≤25	Ref	-1.62 (-3.01, -0.23) 0.0227		Ref	-0.26 (-0.94, 0.41) 0.4462		Ref	-0.64 (-2.19, 0.91) 0.4197		Ref	-3.99 (-8.19, 0.22) 0.0638
25＜BMI≤30	Ref	-0.43 (-1.56, 0.70) 0.4529		Ref	-0.04 (-0.65, 0.58) 0.9064		Ref	-0.21 (-1.64, 1.22) 0.7726		Ref	-5.84 (-9.27, -2.41) 0.0009
BMI＞30	Ref	-1.05 (-1.88, -0.22) 0.0132		Ref	-0.58 (-1.03, -0.14) 0.0103		Ref	-0.48 (-1.54, 0.58) 0.3755		Ref	-2.60 (-5.15, -0.05) 0.0460
PIR			0.4717			0.4219			0.062			0.6336
≤1.3	Ref	-0.52 (-1.24, 0.19) 0.1514		Ref	-0.24 (-0.59, 0.12) 0.1959		Ref	0.18 (-0.61, 0.97) 0.6572		Ref	-2.83 (-4.94, -0.72) 0.0088
>1.3 and ≤ 3.5	Ref	-1.00 (-1.94, -0.06) 0.0375		Ref	-0.36 (-0.85, 0.12) 0.1449		Ref	-0.70 (-1.79, 0.38) 0.2022		Ref	-4.47 (-7.38, -1.56) 0.0026
PIR＞3.5	Ref	-2.03 (-4.94, 0.87) 0.1704		Ref	-1.17 (-2.74, 0.41) 0.1466		Ref	-3.58 (-7.50, 0.34) 0.0736		Ref	-5.35 (-14.06, 3.36) 0.2291
Alcohol intakes ≥12drinks/year			0.0308			0.1662			0.5087			0.0016
Yes	Ref	-1.42 (-2.14, -0.69) 0.0001		Ref	-0.52 (-0.91, -0.13) 0.0084		Ref	-0.55 (-1.49, 0.39) 0.2495		Ref	-6.04 (-8.28, -3.80) <0.0001
No	Ref	-0.01 (-1.08, 1.06) 0.9892		Ref	-0.05 (-0.59, 0.49) 0.8633		Ref	-0.03 (-1.15, 1.10) 0.9642		Ref	0.18 (-2.93, 3.29) 0.9122
Smoked ≥ 100 cigarettes			0.2638			0.6276			0.417			0.0012
Yes	Ref	-1.26 (-2.01, -0.51) 0.0010		Ref	-0.45 (-0.84, -0.07) 0.0220		Ref	-0.65 (-1.61, 0.30) 0.1815		Ref	-6.31 (-8.70, -3.92) <0.0001
No	Ref	-0.57 (-1.54, 0.41) 0.2536		Ref	-0.30 (-0.81, 0.22) 0.2591		Ref	-0.04 (-1.18, 1.10) 0.9444		Ref	-0.26 (-3.07, 2.54) 0.8539
HBP			0.9339			0.1267			0.2992			0.697
Yes	Ref	-0.90 (-1.61, -0.19) 0.0132		Ref	-0.49 (-0.86, -0.12) 0.0091		Ref	-0.60 (-1.42, 0.23) 0.1564		Ref	-3.85 (-5.95, -1.74) 0.0004
No	Ref	-0.84 (-1.98, 0.29) 0.1461		Ref	0.05 (-0.55, 0.65) 0.8600		Ref	0.27 (-1.23, 1.77) 0.7237		Ref	-3.04 (-6.62, 0.55) 0.0972
Diabetes			0.9306			0.7108			0.7251			0.6933
Yes	Ref	-1.05 (-2.03, -0.06) 0.0371		Ref	-0.56 (-1.07, -0.05) 0.0319		Ref	-0.64 (-1.78, 0.50) 0.2748		Ref	-3.44 (-6.24, -0.65) 0.0159
No	Ref	-0.66 (-1.45, 0.12) 0.0971		Ref	-0.08 (-0.49, 0.33) 0.6944		Ref	-0.16 (-1.13, 0.81) 0.7494		Ref	-4.46 (-6.88, -2.04) 0.0003
Boardline	Ref	-2.46 (-4.94, 0.02) 0.0545		Ref	-1.44 (-2.95, 0.06) 0.0624		Ref	-0.84 (-3.59, 1.90) 0.5482		Ref	3.08 (-2.78, 8.95) 0.3052
